# Supplementary material for: From Microtiter Plates to Droplets—There and Back Again
Source: Micromachines (Basel). 2022 Jun 28;13(7):1022. doi: 10.3390/mi13071022 (PMC9316479; doi:10.3390/mi13071022)
Supplement: Supplementary file 1 [file micromachines-13-01022-s001.zip]

Archive with 7 entries (6 files):
- SI_MDPI Micromachines/
- SI_MDPI Micromachines/Video_S1.mp4
- SI_MDPI Micromachines/Video_S2.mp4
- SI_MDPI Micromachines/Video_S3.mp4
- SI_MDPI Micromachines/Video_S4.mp4
- SI_MDPI Micromachines/Video_S5.mp4
- SI_MDPI Micromachines/Video_S6.mp4
